# Supplementary material for: Technological Evaluation of Fiber Effects in Wheat-Based Dough and Bread
Source: Foods. 2024 Aug 18;13(16):2582. doi: 10.3390/foods13162582 (PMC11353414; doi:10.3390/foods13162582)
Supplement: Supplementary file 1 [file foods-13-02582-s001.zip]

Archive with 1 entries (1 files):
- foods-3134330-supplementary.pdf
